# Supplementary material for: Structural and functional insights into δ-poly-L-ornithine polymer biosynthesis from Acinetobacter baumannii
Source: Commun Biol. 2023 Sep 26;6:982. doi: 10.1038/s42003-023-05362-4 (PMC10522769; doi:10.1038/s42003-023-05362-4)
Supplement: Supplementary file 4 — Supplementary Data 1 [file 42003_2023_5362_MOESM4_ESM.xlsx]

## Sheet: Figure 1C
	[Substrate mM]	L-Orn			L-Lys			L-DAP			L-DAB
	0.1	2.596	2.834	2.996	0.12	0.186	0.148	0.23	0.48	0.42	0.02	0.03	0.22
	0.25	4.98	5.197	5.174	0.28	0.256	0.398	0.3	0.3	0.47	0.38	0.45	0.31
	0.5	6.212	6.198	6.313	0.606	0.713	0.666	0.22	0.15	0.24	0.55	0.54	0.46
	1	7.252	7.612	7.454	1.319	1.216	1.355	0.3	0.13	0.24	0.65	0.42	0.45
	5	8.229	8.519	8.14	3.444	3.556	3.457	0.36	0.26	0.4	1.96	1.93	2.02
	10	8.737	8.778	8.792	5.4	6.313	5.442	0.55	0.63	0.72	2.58	2.52	2.62

## Sheet: Figure 1D
			Substrates	PosA_A			Bdello_A
			Blank	0	0.08	0.08	0.04	0.09	0.04
			L-DAP	0.32	0.22	0.59	0.07	0.28	0.01
			L-DAB	1.66	1.57	1.63	0.1	0.08	0
			L-Orn	8.22	8.51	8.14	0.43	0.21	0.22
			L-Lys	3.54	3.42	3.36	0.69	0.72	0.58
			Beta-Lys	0.67	0.67	0.62	0.09	0.13	0.01
			L-Arg	0.41	0.08	0	3.24	2.79	3.23
			L-Citruline	0.42	0.04	0.17	0.16	0	0.1

## Sheet: Supple fig S3
	Substrate	Slope triplicates			Avg	Std
	Blank	-0.17	0.04	0.22	0.03	0.195192
	L-Asn	0.48	0.31	0.27	0.353333	0.111505
	L-Met	0.47	0.84	0.66	0.656667	0.185023
	L-Orn	8.22	8.51	8.14	8.29	0.194679
	L-Lys	3.44	3.55	3.45	3.48	0.0608276
	Beta-L-Lys	0.67	0.67	0.62	0.653333	0.0288675
	L-Gln	0.03	0.08	0.3	0.136667	0.143643
	L-Phe	0.55	0.83	0.61	0.663333	0.147422
	L-Arg	0.41	0.08	0	0.163333	0.217332
	L-Trp	0.51	0.53	0.56	0.533333	0.0251661
	L-His	0.3	0.5	0.09	0.296667	0.20502
	L-Gly	1.95	2	1.7	1.88333	0.160728
	L-Tyr	0.17	0.19	1.22	0.526667	0.600528
	L-Asp	0.39	0.09	0.11	0.196667	0.16773
	L-Pro	0.25	0.37	0.41	0.343333	0.0832666
	L-Val	0.35	0.29	0.41	0.35	0.06
	L-Glu	0	0.3	0.07	0.123333	0.15695
	L-Ala	1.38	1.8	1.62	1.6	0.210713
	L-Ser	0.99	0.24	0.96	0.73	0.424617
	L-Leu	0.4	0.15	0.26	0.27	0.1253
	L-Thr	0.15	0.45	0.71	0.436667	0.280238
	L-Ile	0.46	0.22	0.18	0.286667	0.151438
	Beta-L-Ala	0.67	0.6	0.7	0.656667	0.051316
	Anthranilic acid	0.92	0.2	0.52	0.546667	0.36074
	4-OH-Benzoate	0.03	0.29	0.13	0.15	0.131149
	4-Cl-Benzoate	1.2	1.37	1.44	1.33667	0.123423
	2-ethyl-hexanoic acid	1.24	1.04	1.25	1.17667	0.118462
	Propionic acid	0.06	0.05	0.64	0.25	0.337787

## Sheet: Supple fig S16
	WT with L-ornithine					WT with D-ornithine					WT with L-lysine					T304A with L-ornithine					S313A with L-ornithine					M218A with L-ornithine					M218A with L-lysine
	[L-Orn mM]	Enzyme Activity				[D-Orn mM]	Enzyme Activity				[L-Lys mM]	Enzyme Activity				[L-Orn mM]	Enzyme Activity				[L-Orn mM]	Enzyme Activity				[L-Orn mM]	Enzyme Activity				[L-Lys mM]	Enzyme Activity
	0.01	0.216	0.279	0.151		0.01	0.15	0.3	0.28		0.01	0.1328	0.2121	0.2594		0.1	0.72	0.66	0.7		1	3.57	3.52	3.77		0.01	0.16	0.27	0.21		0.01	0.12	0.17	0
	0.025	0.0474	0.0029	0.059		0.025	0.51	0.46	0.5		0.025	0.01844	0.2364	0.1874		0.25	1.34	1.43	1.44		2.5	6.3	6.23	6.43		0.025	0.67	0.71	0.66		0.025	0.49	0.34	0.08
	0.05	0.702	0.484	0.478		0.05	0.76	1.2	0.72		0.05	0.1082	0.1076	0.1316		0.5	2.11	2.27	2.54		5	8.07	8.03	8.09		0.05	1.46	1.59	1.53		0.05	0.6	0.05	0.49
	0.1	2.48	2.47	2.54		0.1	1.6	1.58	1.59		0.1	0.214	0.08086	0.06845		1	3.34	3.12	3.04		10	11.13	11.92	12.1		0.1	2.7	2.93	2.66		0.1	0.47	0.31	0.48
	0.25	4.11	4.16	4.38		0.25	2.52	2.51	2.61		0.25	0.4286	0.3238	0.2952		2.5	5.25	5.21	5.13		20	17.02	16.21	17.72		0.25	5.59	5	5.04		0.25	0.96	0.9	0.78
	0.5	5.25	5.6	5.38		0.5	3.19	3.66	3.26		0.5	0.6944	0.6396	0.6316		5	7.21	7.38	6.57		30	20.58	20.45	19.59		0.5	7.18	7.53	6.86		0.5	1.3	1.21	1.18
	1	6.27	6.39	7.21		1	4.31	4.38	4.57		1	1.275	1.164	1.091		10	9.69	9.03	9.63		50	25.24	26.27	27.15		1	8.96	9.16	9.33		1	1.46	1.4	1.39
	2.5	6.79	6.74	7.32		2.5	5.33	5.65	5.76		2.5	1.655	1.682	1.759		50	8.42	8.5	8.44		100	34.78	35.82	37.39		2.5	11.18	11.19	11.66		2.5	2.54	2.59	2.57
	5	7.16	7.06	7.34		5	6.12	5.98	6.19		5	3.14	3.09	3.023		100	11.28	11.29	11.07		175	37.15	39.68	39.51		5	13.53	12.21	13.26		5	3.49	3.64	3.54
	10	7.46	7.19	7.33		10	6.34	6.39	6.41		10	5.064	4.615	4.362												10	13.49	13.57	14.44		10	4.63	4.46	4.72
	20	7.58	7.73	8.07		20	6.7	7.02	7.35		20	5.481	5.558	5.766												20	14.17	15.08	15.35		20	5.96	6.29	6.26
											30	7.136	6.451	6.805

## Sheet: Supple fig S19
					posA WT			posA KO
				Static	3.88	3.91	3.79	3.94	3.3	4.19
				Biofilm	2.29	1.87	2.01	2.72	2.58	3.49
